# Supplementary material for: Perioperative outcomes in geriatric patients undergoing hip fracture surgery with different anesthesia techniques: A systematic review and meta-analysis
Source: Medicine (Baltimore). 2019 Dec 10;98(49):e18220. doi: 10.1097/MD.0000000000018220 (PMC6919429; doi:10.1097/MD.0000000000018220)
Supplement: Supplemental Digital Content [file medi-98-e18220-s002.xlsx]

## Sheet: Sheet1
Supplementary table ： All reported outcomes across the included studies
Paper Name		Desai	Fukuda	Qiu	O'Hara	Basques	Biboulet	Casati	Chu	Hekimoǧlu	Le-Wendling	Radcliff	Seitz	Shih	Total no. times
Year		2018	2018	2018	2000	2015	2012	2003	2015	2012	2012	2008	2014	2010	outcome reported
Process	Operation to discharge	O	O	O	O	P	O	P	O	O	O	P	O	O	3
	Time from admission to OR	O	O	O	O	O	O	O	O	O	P	O	O	O	1
	Hospital LOS	O	P	P	O	P	O	O	P	P	P	O	P	P	8
	Recovery LOS	O	O	O	O	O	O	P	O	O	O	O	O	O	1
	Readmission	P	O	O	O	P	O	O	O	O	P	P	O	O	4
Mortality	7-day	O	O	O	O	O	O	O	O	P	O	O	O	O	1
	30-day	O	O	O	P	P	P	O	O	P	O	P	P	O	7
	90-day	P	O	O	O	O	O	O	O	O	O	O	O	O	1
	Overall	O	O	O	O	O	O	O	O	O	O	O	O	P	1
	In hospital	P	O	P	O	O	O	O	P	O	P	O	O	O	4
	Out of hospital	P	O	O	O	O	O	O	O	O	O	O	O	O	1
ICU Admission	ICU admission	O	O	O	O	O	O	O	P	O	O	O	P	O	3
Complications
Cardiac	Myocardial infarction	O	O	O	P	P	P	O	P	P	O	P	P	O	7
	Myocardial ischaemia	P	O	O	O	O	O	O	O	O	O	O	O	O	1
	Cardiac arrest	O	O	O	O	P	O	O	O	O	O	P	O	O	2
	Hypotension	O	O	O	O	O	P	O	O	O	O	O	O	O	1
	Heart failure	O	O	O	P	O	P	O	O	P	O	O	P	O	4
	Any cardiac complication	O	O	O	O	O	O	O	O	O	P	O	O	P	2
Pulmonary	Thromboembolic (DVT/PE)	P	O	O	O	O	O	O	O	O	O	P	P	O	3
	Pleural effusion	O	O	O	O	O	O	O	O	O	O	O	O	P	1
	Oxygen requirement/hypoxia	O	O	O	O	P	O	O	O	O	O	O	O	O	1
	Pneumonia	P	O	O	P	P	O	O	O	O	O	P	P	P	6
	Respiratory Failure	O	O	O	O	O	O	O	P	P	O	O	O	P	3
	Any pulmonary complication	O	O	O	O	O	O	O	O	O	P	O	O	O	1
	Exacerbation of COPD	O	O	O	O	O	O	O	O	O	O	O	O	P	1
Central Nervous System	Stroke/CVA	O	O	O	O	P	P	O	P	O	O	O	O	P	4
	Delirium	O	O	O	P	O	O	P	O	O	O	O	O	P	3
	Coma >24hrs	O	O	O	O	P	O	O	O	O	O	O	O	O	1
	TIA	O	O	O	O	O	O	O	P	O	O	O	O	O	1
	Cognitive	O	O	O	O	O	O	P	O	O	O	O	O	O	1
	Unplanned intubation	O	O	O	O	P	O	O	O	O	O	O	O	O	1
	Reintubation	O	O	O	O	O	O	O	O	O	O	P	O	O	1
	Ventilator >48hrs	O	O	O	O	P	O	O	P	O	O	O	O	O	2
	Failure to wean	O	O	O	O	O	O	O	O	O	O	P	O	O	1
	Post op shock	O	O	O	O	O	O	O	O	O	O	O	P	O	1
Infectious/wound	Urinary tract infection	O	O	O	O	P	O	O	O	O	O	P	O	O	2
	Sepsis/septic shock	O	O	O	O	P	O	O	O	P	O	P	O	O	3
	Wound dehiscence	O	O	O	O	P	O	O	O	O	O	P	O	O	2
	graft/prosthesis/flap failure	O	O	O	O	P	O	O	O	O	O	P	O	O	2
	Surgical site infection	O	O	O	O	P	O	O	O	O	O	P	O	O	2
	Blood transfusion	O	O	O	O	P	O	O	O	O	O	P	O	O	2
	Intraoperative Blood loss	O	O	O	O	O	O	O	O	O	O	O	O	P	1
Renal	Renal complication	O	O	O	O	O	O	O	O	O	O	O	O	P	1
	Acute renal failure	O	O	O	O	P	O	O	P	P	O	O	O	O	3
	Progressive renal insufficiency	O	O	O	O	P	O	O	O	O	O	O	O	O	1
Other	Peripheral nerve injury	O	O	O	O	P	O	O	O	O	O	O	O	O	1
	GIB	O	O	O	O	O	O	O	O	P	O	O	O	P	2
	Return to operating room	O	O	O	O	P	O	O	O	O	O	P	O	O	2
	Pain Scores	O	O	O	O	O	O	P	O	O	O	O	O	O	1
	Level of dependence	O	P	O	O	O	O	O	O	O	O	O	O	O	1
LOS	Length of stay
DVT	Deep vein thrombosis
PE	Pulmonary embolism
COPD	Chronic onstructive pulmonary disease
CVA	Cerebrovascular accident
OR	Operating room
GIB	Gastrointestinal hemorrhage
TIA	Transient ischemic attacks
